# Supplementary material for: A “Talking” between Gold Nanoparticle and a Luminescent Iridium(III) Complex: A Study of the Effect Due to the Interaction between Plasmon Resonance and a Fluorophore
Source: Nanomaterials (Basel). 2024 Sep 24;14(19):1543. doi: 10.3390/nano14191543 (PMC11477608; doi:10.3390/nano14191543)
Supplement: Supplementary file 1 [file nanomaterials-14-01543-s001.zip]

Archive with 1 entries (1 files):
- nanomaterials-3169022-supplementary.pdf
